# Supplementary material for: Beyond volume: Unraveling the genetics of human brain geometry
Source: Sci Adv. 2025 Jun 13;11(24):eadr1644. doi: 10.1126/sciadv.adr1644 (PMC12165004; doi:10.1126/sciadv.adr1644)
Supplement: Supplementary file 2 — Tables S1 to S22 [file sciadv.adr1644_tables_s1_to_s22.zip]

Archive with 1 entries (1 files):
- sciadv.adr1644_tables_s1_to_s22.xlsx
